# Supplementary material for: Cell-in-the-loop pattern formation with optogenetically emulated cell-to-cell signaling
Source: Nat Commun. 2020 Mar 13;11:1355. doi: 10.1038/s41467-020-15166-3 (PMC7069979; doi:10.1038/s41467-020-15166-3)
Supplement: Supplementary file 4 — Source Data [file 41467_2020_15166_MOESM4_ESM.zip]

Archive with 9 entries (6 files):
- source_data/
- source_data/source_data.mat
- __MACOSX/
- __MACOSX/source_data/
- __MACOSX/source_data/._source_data.mat
- source_data/tables.xlsx
- __MACOSX/source_data/._tables.xlsx
- source_data/sample_script.m
- __MACOSX/source_data/._sample_script.m
