# Supplementary material for: Cell-in-the-loop pattern formation with optogenetically emulated cell-to-cell signaling
Source: Nat Commun. 2020 Mar 13;11:1355. doi: 10.1038/s41467-020-15166-3 (PMC7069979; doi:10.1038/s41467-020-15166-3)
Supplement: Supplementary file 4 — Source Data [file 41467_2020_15166_MOESM4_ESM.zip › source_data/tables.xlsx]

## Sheet: Supplementary Table 1.1
16-patch
K	Fraction Dropped Measurements
0.1	0.0416667
0.1	0.0296053
0.1	0.0493421
0.1	0.026864
0.2	0.0383772
0.2	0.0383772
0.2	0.091557
0.3	0.102522
0.3	0.0970395
0.3	0.0641447
1	0.029057
1	0.0487939
1	0.0904605
36-patch
K	Fraction Dropped Measurements
0.1	0.0942982
0.1	0.0416667
0.1	0.119152
0.1	0.148392

## Sheet: Supplementary Table 1.2
Variable	Df	Deviance	Resid. Df	Resid. Dev	Pr($>$Chi)
NULL	NA	NA	4117	3905.83	NA
Im0	1	1051.35	4116	2854.47	0
Im1	1	148.222	4115	2706.25	1.65e-53
Im2	1	0.229288	4114	2706.02	0.544725
Im3	1	4.35808	4113	2701.67	0.00827594
Im4	1	1.32022	4112	2700.35	0.14612
Im5	1	0.0745422	4111	2700.27	0.729833
Im6	1	0.24041	4110	2700.03	0.535127
Im7	1	1.16122	4109	2698.87	0.172866
Im8	1	0.187482	4108	2698.68	0.583905
Im9	1	2.28645	4107	2696.4	0.0557928
Im10	1	0.24908	4106	2696.15	0.527855
Im11	1	0.596308	4105	2695.55	0.328685
Im12	1	0.142416	4104	2695.41	0.633115
Im13	1	0.323653	4103	2695.08	0.471768
Im14	1	0.836572	4102	2694.25	0.247301
Im15	1	1.06049	4101	2693.19	0.192713
Im16	1	3.17035	4100	2690.02	0.0243091
FramesSinceDoseStart	1	106.929	4099	2583.09	4.29e-39
Pad	1	13.8665	4098	2569.22	2.47e-06
Frame	1	0.00219011	4097	2569.22	0.952796
DoseNumber	1	9.15933	4096	2560.06	0.00012912

## Sheet: Supplementary Table 1.3
Variable	Df	Deviance	Resid. Df	Resid. Dev	Pr($>$Chi)
NULL	NA	NA	1185	1140.23	NA
Im0	1	481.1	1184	659.135	1.03e-201
Im1	1	15.6583	1183	643.476	4.58e-08
Im2	1	0.206888	1182	643.27	0.529734
Im3	1	1.35183	1181	641.918	0.1082
Im4	1	1.05858	1180	640.859	0.155179
Im5	1	0.658939	1179	640.2	0.262075
Im6	1	0.111574	1178	640.089	0.644451
Im7	1	0.00956158	1177	640.079	0.892536
Im8	1	2.78357	1176	637.295	0.0211646
Im9	1	1.37429	1175	635.921	0.105312
Im10	1	3.33452	1174	632.587	0.0116405
Im11	1	1.63321	1173	630.953	0.0774592
Im12	1	0.519193	1172	630.434	0.319494
Im13	1	0.000278015	1171	630.434	0.981621
Im14	1	3.59211	1170	626.842	0.00883196
Im15	1	2.20153	1169	624.64	0.0403715
Im16	1	3.86894	1168	620.771	0.0065774
FramesSinceDoseStart	1	4.20247	1167	616.569	0.00462243
Pad	1	0.000989428	1166	616.568	0.965337
Frame	1	6.22582	1165	610.342	0.000566296
DoseNumber	0	0	1165	610.342	NA

## Sheet: Supplementary Table 1.4
Permutation tests
K	trial1	trial2	trial3
0.1	0	0.0002	0
0.1	0	0	0
0.1	0	0	0
0.1	0	0	0
0.2	0.0006	0.0008	0.0008
0.2	0.4422	0.4348	0.4356
0.2	0.0234	0.0226	0.017
0.3	0.0158	0.0156	0.0164
0.3	0.1262	0.1282	0.1322
0.3	0.146	0.1348	0.1388
1	0.6516	0.6444	0.645
1	0.4108	0.4116	0.4018
1	0.1966	0.1942	0.2144
