# Supplementary material for: Cell-in-the-loop pattern formation with optogenetically emulated cell-to-cell signaling
Source: Nat Commun. 2020 Mar 13;11:1355. doi: 10.1038/s41467-020-15166-3 (PMC7069979; doi:10.1038/s41467-020-15166-3)
Supplement: Supplementary file 4 — Source Data [file 41467_2020_15166_MOESM4_ESM.zip › source_data/sample_script.m]

%% Sample script demonstrating use of source data.
% last edited 2020--02-05 by M. Liu Perkins

load('source_data.mat');


%% DOSE RESPONSE DATA
% - projected_intensities: (number of quantiles) x 
%   (number of cells per quantile) array of projected intensities for cells
%   in dose response experiments
% - scores: (number of quantiles) x (number of cells per quantile) array of
%   cell scores corresponding to projected_intensities
% - admin_to_meas_fit: linear fit from administered intensity as calculated
%   by computer (normalized between 0 and 1) to projected intensity (a.u.
%   as measured at microscope)
% - meas_to_admin_fit: linear fit from projected to administered intensity
% - doserep_fit: dose response fit to empirical data, from projected
%   intensity to cell score


% Plot fitted dose response over a range of projected intensities on top of
% the empirical data.
pi_inputs = linspace(0,5000,1000);

figure
subplot(1,2,1)
scatter(reshape(projected_intensities, ...
    [numel(projected_intensities),1]), ...
    reshape(scores,[numel(scores),1]),'MarkerEdgeColor',0.7*[1 1 1]);
hold on;
plot(pi_inputs,doserep_fit(pi_inputs),'r','LineWidth',2);

xlim([pi_inputs(1),pi_inputs(end)]);
xlabel('projected intensity (a.u.)');
ylabel('nuclear localization score');
title('Dose response');


% Plot dose response over the range of intensities used in patterning
% experiments.
ai_inputs = linspace(0,1,1000);
pi_inputs = admin_to_meas_fit(ai_inputs);

subplot(1,2,2)
plot(ai_inputs,doserep_fit(pi_inputs),'r','LineWidth',2);

xlim([ai_inputs(1),ai_inputs(end)]);
xlabel('administered intensity');
ylabel('nuclear localization score');
title('Dose response over intensities used in experiments');

set(gcf,'Position',[250 250 1000 400])


%% PATTERNING EXPERIMENT DATA
% STRUCT patterning_exp
% Fields:
% - K: value of K in signaling relation
% - M: interconnectivity matrix
% - STRUCT patches: vector of patches in the experiment
%   Fields:
%   * score: (number time frames) x (number cells per patch) array of cell
%     scores at each point in time; NaN indicates segmentation failure
%   * administered_intensity: (number time frames)-length array of
%     intensities administered to the patch starting at the time point
%     corresponding to the row
% - frame_times: timestamps (in minutes from experiment start)
%   corresponding to rows in score and administered intensity arrays


ix_exp = 1; % index of experiment

cur_exp = patterning_exp(ix_exp);
npatches = length(cur_exp.patches);
nframes = length(cur_exp.frame_times);

% Get all patch scores.
all_patch_scores = nan(nframes,npatches);
for ii_patch = 1:npatches
    all_patch_scores(:,ii_patch) = ...
        nanmean(patterning_exp(ix_exp).patches(ii_patch).score,2);
end

% Plot scores of all patches (gray).
figure
subplot(1,2,1)
plot(cur_exp.frame_times,all_patch_scores,'Color',0.7*[1 1 1]);

% Get indices for sets of alternating patches.
first_partition = [];
second_partition = [];
board_dim = sqrt(npatches);  % number patches per side
for ii = 0:(board_dim-1)
    first_partition = [first_partition,ii*board_dim+mod(ii,2)+ ...
        [1:2:board_dim]];
    second_partition = [second_partition,ii*board_dim+mod(ii+1,2)+ ...
        [1:2:board_dim]];
end

% Plot average scores over sets of alternating patches (red).
hold on
plot(cur_exp.frame_times,mean(all_patch_scores(:,first_partition),2), ...
    'r--','LineWidth',2);
plot(cur_exp.frame_times,mean(all_patch_scores(:,second_partition),2), ...
    'r','LineWidth',2);
hold off;

xlim([cur_exp.frame_times(1),cur_exp.frame_times(end)]);
xlabel('time (min)')
ylabel('patch score')
title(['Patch scores for experiment ' num2str(ix_exp) ', K = ' ...
    num2str(cur_exp.K)]);

% Plot administered intensities to patches over time.
subplot(1,2,2)
stairs(cur_exp.frame_times,[cur_exp.patches.administered_intensity], ...
    'b')
xlim([cur_exp.frame_times(1),cur_exp.frame_times(end)]);
xlabel('time (min)')
ylabel('administered intensity')
title(['Administered intensities for experiment ' num2str(ix_exp) ...
    ', K = ' num2str(cur_exp.K)]);

set(gcf,'Position',[250 250 1000 400])
